# Supplementary material for: Primary ciliary dyskinesia and psychological well-being in adolescence
Source: PLoS One. 2020 Jan 23;15(1):e0227888. doi: 10.1371/journal.pone.0227888 (PMC6977723; doi:10.1371/journal.pone.0227888)
Supplement: S1 Data set — (DAT) [file pone.0227888.s001.dat]

sexofs	enfermedad	ETAPA	auto_fs	biene_fs	ans_fs	dep_fs
0	1	1	124416	1594323	144	2
0	1	1	31104	34992	576	16
0	0	1	147456	1594323	16	6
1	0	1	7776	708588	162	4
1	1	1	15552	354294	48	2
0	1	1	39366	118098	4	1
1	0	1	186624	104976	16	18
0	0	1	10368	708588	96	6
0	0	1	589824	139968	1	1
1	0	1	786432	314928	24	4
0	0	1	8748	472392	1536	8
1	0	1	648	6912	324	16
1	0	1	1152	3456	486	16
0	1	1	23328	972	768	72
0	0	1	20736	708588	576	24
1	0	1	7776	23328	16	6
1	0	1	23328	472392	144	3
0	1	1	147456	708588	2	1
1	1	1	331776	314928	8	1
1	0	1	442368	314928	16	4
0	0	1	786432	708588	8	3
1	0	1	186624	472392	64	4
1	0	1	524288	1594323	1	1
0	0	1	49152	177147	12	1
0	0	1	13824	104976	8	8
1	1	0	442368	708588	2	1
1	1	0	104976	472392	32	1
0	0	0	31104	69984	36	24
1	0	0	216	3888	24	72
1	0	0	32	3456	144	216
1	0	0	442368	472392	8	2
1	0	0	6912	23328	4	48
1	0	0	786432	708588	4	1
0	0	0	62208	15552	96	2
0	0	0	128	23328	64	4
0	0	0	73728	139968	192	32
1	1	0	786432	157464	4	1
0	0	0	73728	1594323	64	2
1	0	0	55296	236196	4	1
0	0	0	46656	34992	6	2
1	0	0	69984	314928	16	24
0	0	0	1048576	1062882	1	4
0	0	0	221184	314928	96	3
0	0	0	165888	314928	48	3
0	0	0	62208	1062882	48	6
0	0	0	55296	157464	24	32
0	1	0	221184	1594323	64	22
0	1	0	2048	39366	768	12
